# Supplementary material for: Epidemiological Aspects of the Initial Evolution of COVID-19 in Microregion of Uberlândia, Minas Gerais (MG), Brazil
Source: Int J Environ Res Public Health. 2021 May 14;18(10):5245. doi: 10.3390/ijerph18105245 (PMC8157100; doi:10.3390/ijerph18105245)
Supplement: Supplementary file 1 [file ijerph-18-05245-s001.zip]

Archive with 3 entries (3 files):
- Media S1.mp4
- Media S2.mp4
- Media S3.mp4
